# Supplementary material for: Analysis of the mitochondrial genome of the Camellia sinensis cv. ‘Zhuyeqi’: multichromosomal structure, RNA editing sites, and evolutionary characterization
Source: Front Plant Sci. 2025 Oct 2;16:1644130. doi: 10.3389/fpls.2025.1644130 (PMC12528107; doi:10.3389/fpls.2025.1644130)
Supplement: Supplementary file 1 [file Table1.xlsx]

## Sheet: Supp. Tab. 1 gfa
	Supp. Tab.1 Camellia_sinensis_Cv_zhuyeqi_gfa

## Sheet: Supp. Tab. 2 gc
	Supp. Tab.2 Camellia_sinensis_Cv_zhuyeqi_gc
genome	genome_type	genome_length	genome_GC(%)	CDS_nu	CDS_len	CDS_GC(%)	tRNA_nu	tRNA_len	tRNA_GC(%)	rRNA_nu	rRNA_len	rRNA_GC(%)	pseudo_gene_nu
Camellia_sinensis_Cv_zhuyeqi-1	circular	311104	45.34	15	14838	43.06	7	496	52.82	2	25980	47.17	0
Camellia_sinensis_Cv_zhuyeqi-2	linear	169347	45.74	6	2273	41.14	4	314	48.09	0	0	0	1
Camellia_sinensis_Cv_zhuyeqi-3	linear	169190	45.93	7	4938	41.84	9	654	51.83	0	0	0	0
Camellia_sinensis_Cv_zhuyeqi-4	linear	136703	46.04	5	5530	48.26	2	143	42.66	0	0	0	2
Camellia_sinensis_Cv_zhuyeqi-5	linear	77144	45.86	0	1310	40.69	8	605	48.93	0	0	0	0
Camellia_sinensis_Cv_zhuyeqi-6	linear	47634	45.9	5	3595	41.08	3	221	52.04	1	3599	50.68	0
Camellia_sinensis_Cv_zhuyeqi-7	linear	133	36.09	0	0	0	0	0	0	0	0	0	0
Camellia_sinensis_Cv_zhuyeqi_Total	-	911255	45.7	38	32484	43.31	33	2433	50.31	3	29579	47.6	3

## Sheet:  Supp. Tab. 3 gene annotationon
Supp. Tab. 3 Camellia_sinensis_Cv_zhuyeqi_gene annotationon
#ID	gene	mRNA	tRNA	rRNA	pseudo
Camellia_sinensis_Cv_zhuyeqi	77	38	33	3	3

## Sheet: Supp. Tab. 4 rscu
Supp. Tab. 4 Camellia_sinensis_Cv_zhuyeqi_rscu.stat
AminoAcid	Symbol	Codon	No.	RSCU
*	Ter	UAA	19	1.5
*	Ter	UAG	7	0.5526
*	Ter	UGA	12	0.9474
A	Ala	GCA	171	0.9899
A	Ala	GCC	163	0.9436
A	Ala	GCG	86	0.4978
A	Ala	GCU	271	1.5687
C	Cys	UGC	59	0.7613
C	Cys	UGU	96	1.2387
D	Asp	GAC	105	0.6195
D	Asp	GAU	234	1.3805
E	Glu	GAA	302	1.3275
E	Glu	GAG	153	0.6725
F	Phe	UUC	309	0.8983
F	Phe	UUU	379	1.1017
G	Gly	GGA	276	1.4603
G	Gly	GGC	100	0.5291
G	Gly	GGG	138	0.7302
G	Gly	GGU	242	1.2804
H	His	CAC	62	0.4593
H	His	CAU	208	1.5407
I	Ile	AUA	236	0.852
I	Ile	AUC	235	0.8484
I	Ile	AUU	360	1.2996
K	Lys	AAA	275	1.1879
K	Lys	AAG	188	0.8121
L	Leu	CUA	162	0.8733
L	Leu	CUC	117	0.6307
L	Leu	CUG	105	0.566
L	Leu	CUU	242	1.3046
L	Leu	UUA	266	1.434
L	Leu	UUG	221	1.1914
M	Met	AUG	287	3
M	Met	CUG	0	0
M	Met	UUG	0	0
N	Asn	AAC	112	0.6569
N	Asn	AAU	229	1.3431
P	Pro	CCA	175	1.1419
P	Pro	CCC	119	0.7765
P	Pro	CCG	99	0.646
P	Pro	CCU	220	1.4356
Q	Gln	CAA	224	1.4983
Q	Gln	CAG	75	0.5017
R	Arg	AGA	171	1.3698
R	Arg	AGG	92	0.737
R	Arg	CGA	169	1.3538
R	Arg	CGC	75	0.6008
R	Arg	CGG	89	0.713
R	Arg	CGU	153	1.2256
S	Ser	AGC	100	0.5911
S	Ser	AGU	176	1.0404
S	Ser	UCA	191	1.1291
S	Ser	UCC	165	0.9754
S	Ser	UCG	149	0.8808
S	Ser	UCU	234	1.3833
T	Thr	ACA	134	0.9571
T	Thr	ACC	145	1.0357
T	Thr	ACG	85	0.6071
T	Thr	ACU	196	1.4
V	Val	GUA	200	1.1958
V	Val	GUC	123	0.7354
V	Val	GUG	144	0.861
V	Val	GUU	202	1.2078
W	Trp	UGG	161	1
Y	Tyr	UAC	80	0.4776
Y	Tyr	UAU	255	1.5224

## Sheet: Supp.Tab. 5 ENC-GC
Supp.Tab. 5 Codon Usage Bias and Nucleotide Composition Characteristics of Functional Genes
Function	Genes	GC12	GC3	ENC	G3/(G3+C3)	A3/(A3+T3)	Function	Genes	GC12	GC3	ENC	G3/(G3+C3)	A3/(A3+T3)
Subunits of ATP synthase	atp1	50.3	34.31	52.32	0.5	0.51	NADH dehydrogenase	nad7	50.13	31.65	46.98	0.52	0.49
	atp4	44.82	40.41	61	0.54	0.5		nad9	46.08	34.03	56.38	0.52	0.45
	atp6	42.25	31.01	48.99	0.49	0.43	Ribosomal proteins (LSU)	rpl2	51.93	50	54.92	0.56	0.47
	atp8	37.82	47.5	50.42	0.34	0.52		rpl5	43.62	41.49	54.05	0.58	0.56
Cytohrome c biogenesis	ccmB	45.9	34.3	54.42	0.46	0.39		rpl10	45.09	37.42	52.36	0.48	0.5
	ccmC	48.01	35.46	48.97	0.51	0.41		rpl16	51.16	31.4	51.1	0.67	0.5
	ccmFn	50.33	41.24	53.94	0.5	0.38	Ribosomal proteins (SSU)	rps1	42.69	41.52	48.29	0.48	0.53
Ubichinol cytochrome c reductase	cob	46.19	32.49	50.53	0.52	0.35		rps3	43.35	44.15	56.67	0.54	0.53
Cytochrome c oxidase	cox2	46.02	30.3	48.05	0.46	0.44		rps4	42.06	35.74	54.6	0.45	0.55
	cox3	48.31	33.46	51.77	0.51	0.37		rps7	45.98	35.57	59.99	0.55	0.49
Maturases	matR	49.39	58.38	54.61	0.44	0.58		rps12	51.59	30.95	54.2	0.67	0.55
Transport membrance protein	mttB	42.48	43.37	52.19	0.49	0.44		rps13	44.02	24.79	37.79	0.59	0.51
NADH dehydrogenase	nad3	43.7	33.61	46.85	0.53	0.34		rps14	44.55	35.64	54.4	0.61	0.42
	nad4	41.94	35.69	52.42	0.46	0.4	Succinate dehydrogenase	sdh3	36.92	38.32	46.38	0.41	0.36
	nad6	40.29	39.32	52.96	0.53	0.43

## Sheet: Supp. Tab.6 repeat.statistics
Supp. Tab.6 Camellia_sinensis_Cv_zhuyeqi_repeat.statistics
#Sample	SSR nu	Tandem nu	Dispersed nu	Total
Camellia_sinensis_Cv_zhuyeqi	269	29	780	1078

## Sheet: Supp. Tab. 7  mt.dispersed
	Supp. Tab. 7 Camellia_sinensis_Cv_zhuyeqi_mt.dispersed
#Chr1	Chr2	type	alignment length	similarity	start1	end1	start2	end2	evalue
chr1	chr1	P	1281	75.488	244561	245815	174253	175516	7.87e-166
chr1	chr1	P	1277	75.489	174256	175516	244561	245812	7.87e-166
chr1	chr1	P	280	100	121201	121480	55801	56080	2.91e-145
chr1	chr1	P	280	95	26978	27257	4109	4376	1.4e-118
chr1	chr1	F	887	73.957	129206	130064	105015	105878	5.3e-83
chr1	chr1	F	129	96.899	131055	131183	117770	117894	1.54e-53
chr1	chr1	F	128	95.312	304371	304498	223878	224004	3.33e-50
chr1	chr1	P	186	84.946	284801	284985	67399	67576	1.56e-43
chr1	chr1	F	104	97.115	150318	150421	18763	18866	2.02e-42
chr1	chr1	F	265	78.868	130445	130706	105905	106168	2.02e-42
chr1	chr1	F	94	100	177068	177161	68723	68816	7.26e-42
chr1	chr1	P	128	91.406	186794	186921	110870	110993	2.61e-41
chr1	chr1	P	132	90.152	180044	180173	119635	119766	9.39e-41
chr1	chr1	F	97	96.907	153656	153752	131154	131250	1.57e-38
chr1	chr1	P	159	86.164	247015	247153	175588	175746	9.46e-36
chr1	chr1	F	78	100	129188	129265	95327	95404	5.69e-33
chr1	chr1	P	449	73.051	190467	190900	174607	175041	4.43e-29
chr1	chr1	P	76	97.368	186681	186754	159112	159187	5.73e-28
chr1	chr1	F	412	72.816	245030	245431	190467	190874	5.73e-28
chr1	chr1	P	75	94.667	271245	271319	239791	239865	1.24e-24
chr1	chr1	F	64	98.438	120966	121029	38799	38862	1.6e-23
chr1	chr1	F	62	96.774	170695	170755	95089	95150	3.47e-20
chr1	chr1	F	77	89.61	286120	286195	231241	231316	1.62e-18
chr1	chr1	P	58	94.828	248997	249054	17719	17776	7.52e-17
chr1	chr1	P	81	87.654	247406	247481	109449	109529	2.7e-16
chr1	chr1	P	78	88.462	109452	109529	247406	247478	2.7e-16
chr1	chr1	F	47	97.872	140407	140453	39463	39509	4.53e-14
chr1	chr1	F	113	81.416	71902	72005	45395	45505	4.53e-14
chr1	chr1	F	114	81.579	45395	45503	71902	72007	4.53e-14
chr1	chr1	P	54	94.444	240684	240735	144021	144074	4.53e-14
chr1	chr1	F	53	94.34	18608	18660	17714	17765	1.63e-13
chr1	chr1	F	43	100	210130	210172	185183	185225	1.63e-13
chr1	chr1	F	42	100	44315	44356	43502	43543	5.85e-13
chr1	chr1	F	55	92.727	275869	275922	66949	67003	5.85e-13
chr1	chr1	P	46	95.652	276048	276093	46184	46229	7.57e-12
chr1	chr1	F	40	100	293812	293851	62678	62717	7.57e-12
chr1	chr1	P	53	92.453	125843	125894	96119	96171	7.57e-12
chr1	chr1	F	42	97.619	291895	291936	41830	41871	2.72e-11
chr1	chr1	F	49	93.878	273140	273186	96736	96784	2.72e-11
chr1	chr1	P	69	85.507	220741	220809	126632	126700	2.72e-11
chr1	chr1	P	42	97.619	246814	246855	175718	175759	2.72e-11
chr1	chr1	F	38	100	200164	200201	11178	11215	9.8e-11
chr1	chr1	F	177	74.011	244712	244887	190148	190323	9.8e-11
chr1	chr1	P	37	100	41048	41084	17890	17926	3.52e-10
chr1	chr1	F	61	86.885	128960	129020	104810	104870	3.52e-10
chr1	chr1	F	47	93.617	150793	150839	36452	36495	1.27e-09
chr1	chr1	P	35	100	41195	41229	16718	16752	4.56e-09
chr1	chr1	P	45	93.333	249011	249054	18613	18657	4.56e-09
chr1	chr1	F	41	95.122	130437	130477	26105	26145	4.56e-09
chr1	chr1	F	48	91.667	71974	72021	44801	44846	4.56e-09
chr1	chr1	P	48	91.667	18613	18660	249008	249054	4.56e-09
chr1	chr1	P	37	97.297	263679	263715	18727	18763	1.64e-08
chr1	chr1	P	67	85.075	241734	241799	202788	202849	1.64e-08
chr1	chr1	F	34	100	239476	239509	239419	239452	1.64e-08
chr1	chr1	F	64	84.375	161336	161399	13272	13334	5.9e-08
chr1	chr1	P	33	100	17582	17614	16346	16378	5.9e-08
chr1	chr1	F	79	81.013	240374	240451	67738	67815	5.9e-08
chr1	chr1	F	51	88.235	130817	130867	106232	106282	5.9e-08
chr1	chr1	F	39	94.872	285611	285649	250689	250727	5.9e-08
chr1	chr1	F	33	100	293872	293904	276084	276116	5.9e-08
chr1	chr1	P	36	97.222	302794	302829	61097	61131	2.12e-07
chr1	chr1	P	59	86.441	302725	302778	85131	85189	2.12e-07
chr1	chr1	F	38	94.737	296566	296603	115046	115083	2.12e-07
chr1	chr1	P	93	78.495	190167	190258	175255	175346	2.12e-07
chr1	chr1	P	72	81.944	175276	175346	190167	190237	2.12e-07
chr1	chr1	P	53	86.792	233749	233800	21662	21714	7.63e-07
chr1	chr1	P	30	100	238681	238710	17744	17773	2.74e-06
chr1	chr1	F	30	100	251506	251535	115318	115347	2.74e-06
chr1	chr1	P	39	92.308	303179	303217	128991	129029	2.74e-06
chr1	chr1	P	54	85.185	131910	131963	131910	131963	2.74e-06
chr1	chr1	P	58	84.483	223189	223246	199460	199515	2.74e-06
chr1	chr1	F	29	100	270020	270048	41128	41156	9.87e-06
chr1	chr1	P	29	100	211674	211702	56613	56641	9.87e-06
chr1	chr1	F	42	90.476	112257	112297	110562	110602	9.87e-06
chr1	chr1	F	36	94.444	212530	212565	160014	160048	9.87e-06
chr1	chr1	F	45	88.889	199146	199190	192345	192388	9.87e-06
chr1	chr1	F	29	100	302958	302986	218332	218360	9.87e-06
chr1	chr1	F	29	100	293189	293217	265524	265552	9.87e-06
chr1	chr3	F	409	93.643	285824	286218	77584	77992	1.01e-169
chr1	chr3	F	292	100	249534	249825	137458	137749	6.21e-152
chr1	chr3	P	189	91.005	299020	299195	50223	50411	1.96e-62
chr1	chr3	P	132	99.242	271206	271337	28141	28272	2.54e-61
chr1	chr3	F	235	83.404	242637	242862	157573	157799	3.33e-50
chr1	chr3	F	167	88.623	112590	112756	134081	134242	4.31e-49
chr1	chr3	P	154	85.065	275100	275250	89685	89835	3.4e-35
chr1	chr3	F	88	96.591	29755	29842	81214	81301	1.58e-33
chr1	chr3	F	81	98.765	15735	15815	83492	83572	5.69e-33
chr1	chr3	F	75	96	239791	239865	28159	28233	2.67e-26
chr1	chr3	F	70	97.143	17713	17782	14991	15060	3.45e-25
chr1	chr3	F	487	72.074	66218	66691	168351	168821	3.45e-25
chr1	chr3	P	77	93.506	131199	131275	21967	22042	1.6e-23
chr1	chr3	F	60	100	15855	15914	89086	89145	5.77e-23
chr1	chr3	F	69	95.652	130914	130982	98106	98174	5.77e-23
chr1	chr3	F	65	96.923	273773	273837	58015	58079	2.08e-22
chr1	chr3	F	77	92.208	231241	231316	77894	77969	7.47e-22
chr1	chr3	F	69	94.203	130213	130281	22093	22161	2.69e-21
chr1	chr3	P	60	96.667	61072	61131	82455	82514	1.25e-19
chr1	chr3	P	56	98.214	61129	61184	97142	97197	4.49e-19
chr1	chr3	P	58	96.552	248997	249054	14997	15054	1.62e-18
chr1	chr3	F	62	95.161	130236	130297	105495	105555	1.62e-18
chr1	chr3	F	55	96.364	294293	294346	34516	34570	2.7e-16
chr1	chr3	F	51	98.039	293390	293440	118465	118515	2.7e-16
chr1	chr3	P	60	93.333	98998	99057	137778	137837	2.7e-16
chr1	chr3	F	62	91.935	153809	153869	27137	27198	3.5e-15
chr1	chr3	P	45	100	172951	172995	43252	43296	1.26e-14
chr1	chr3	F	79	86.076	37533	37610	67572	67649	1.26e-14
chr1	chr3	P	51	96.078	271245	271295	118665	118715	1.26e-14
chr1	chr3	F	79	86.076	222258	222335	136556	136633	1.26e-14
chr1	chr3	F	54	94.444	263662	263715	105400	105452	4.53e-14
chr1	chr3	P	43	100	114834	114876	10489	10531	1.63e-13
chr1	chr3	F	53	94.34	18608	18660	14992	15043	1.63e-13
chr1	chr3	P	99	81.818	223056	223153	71146	71242	1.63e-13
chr1	chr3	F	55	92.727	307461	307515	160136	160190	1.63e-13
chr1	chr3	F	61	90.164	168445	168505	163340	163400	1.63e-13
chr1	chr3	F	71	87.324	96684	96749	50060	50130	2.11e-12
chr1	chr3	F	53	92.453	239815	239867	118665	118717	2.11e-12
chr1	chr3	P	52	92.308	112376	112427	4459	4510	7.57e-12
chr1	chr3	F	53	92.453	182248	182300	19284	19335	7.57e-12
chr1	chr3	P	53	92.453	211283	211334	110141	110192	7.57e-12
chr1	chr3	P	45	95.556	231165	231209	28273	28317	2.72e-11
chr1	chr3	F	42	97.619	261070	261111	63548	63589	2.72e-11
chr1	chr3	P	76	84.211	66906	66981	82290	82363	2.72e-11
chr1	chr3	P	38	100	69277	69314	160795	160832	9.8e-11
chr1	chr3	F	46	93.478	161153	161198	72196	72241	3.52e-10
chr1	chr3	F	65	86.154	188833	188895	83621	83685	3.52e-10
chr1	chr3	F	43	95.349	131300	131342	104065	104107	3.52e-10
chr1	chr3	F	42	95.238	250538	250579	14187	14228	1.27e-09
chr1	chr3	F	45	93.333	304558	304602	88384	88428	1.27e-09
chr1	chr3	P	48	91.667	17822	17869	153493	153539	4.56e-09
chr1	chr3	F	44	93.182	201029	201072	155378	155421	4.56e-09
chr1	chr3	F	40	95	147871	147910	69279	69318	1.64e-08
chr1	chr3	F	128	76.562	30176	30299	82309	82433	1.64e-08
chr1	chr3	P	48	91.667	18718	18763	105417	105462	1.64e-08
chr1	chr3	P	56	87.5	292608	292661	8735	8789	5.9e-08
chr1	chr3	P	52	88.462	153701	153752	21992	22042	5.9e-08
chr1	chr3	F	46	91.304	131237	131281	27111	27156	5.9e-08
chr1	chr3	P	55	87.273	18640	18693	32806	32859	5.9e-08
chr1	chr3	P	36	97.222	62541	62576	33587	33622	5.9e-08
chr1	chr3	P	49	89.796	125910	125958	72282	72328	5.9e-08
chr1	chr3	P	38	94.737	62547	62584	20073	20110	2.12e-07
chr1	chr3	F	38	94.737	130914	130951	35480	35517	2.12e-07
chr1	chr3	P	107	76.636	289726	289832	114197	114303	2.12e-07
chr1	chr3	P	41	92.683	271296	271336	118608	118648	2.12e-07
chr1	chr3	F	31	100	224904	224934	19483	19513	7.63e-07
chr1	chr3	P	40	92.5	275803	275842	82333	82372	7.63e-07
chr1	chr3	P	34	97.059	18640	18673	105487	105520	7.63e-07
chr1	chr3	F	55	85.455	223782	223836	136576	136630	7.63e-07
chr1	chr3	P	30	100	238681	238710	15022	15051	2.74e-06
chr1	chr3	F	65	83.077	306626	306690	28442	28503	2.74e-06
chr1	chr3	F	49	87.755	17033	17081	40585	40632	2.74e-06
chr1	chr3	P	36	94.444	167581	167616	55037	55072	2.74e-06
chr1	chr3	F	37	94.595	302793	302829	82454	82489	2.74e-06
chr1	chr3	P	33	96.97	185599	185631	101278	101310	2.74e-06
chr1	chr3	P	30	100	211301	211330	106613	106642	2.74e-06
chr1	chr3	F	65	83.077	276631	276692	149867	149931	2.74e-06
chr1	chr3	F	32	96.875	238724	238755	27250	27281	9.87e-06
chr1	chr3	F	47	87.234	125375	125421	71573	71619	9.87e-06
chr1	chr3	P	41	90.244	126488	126528	120294	120334	9.87e-06
chr1	chr3	F	45	88.889	112456	112500	134019	134061	9.87e-06
chr1	chr3	F	32	96.875	195022	195053	164133	164164	9.87e-06
chr1	chr3	F	32	96.875	193500	193531	165692	165723	9.87e-06
chr1	chr2	P	179	100	60669	60847	15891	16069	4.07e-89
chr1	chr2	P	196	96.939	2022	2215	156362	156557	5.27e-88
chr1	chr2	P	154	99.351	60660	60813	91374	91527	1.5e-73
chr1	chr2	P	187	93.048	45354	45540	152180	152362	9e-71
chr1	chr2	F	147	98.639	126355	126501	73744	73889	1.95e-67
chr1	chr2	F	194	88.66	25588	25776	166951	167139	5.49e-58
chr1	chr2	F	126	97.619	61072	61197	110342	110467	1.19e-54
chr1	chr2	F	103	100	249849	249951	89291	89393	7.21e-47
chr1	chr2	F	98	96.939	4667	4763	51399	51495	1.57e-38
chr1	chr2	P	89	96.629	186787	186874	70571	70658	1.58e-33
chr1	chr2	P	82	98.78	127099	127180	112896	112977	1.58e-33
chr1	chr2	P	87	96.552	71992	72078	152076	152162	5.69e-33
chr1	chr2	F	70	100	61129	61198	111446	111515	1.59e-28
chr1	chr2	P	67	100	64096	64162	91011	91077	7.41e-27
chr1	chr2	F	60	100	276731	276790	40241	40300	5.77e-23
chr1	chr2	F	82	91.463	110913	110993	70571	70652	5.77e-23
chr1	chr2	F	68	95.588	95330	95397	12071	12138	2.08e-22
chr1	chr2	F	68	95.588	129191	129258	12071	12138	2.08e-22
chr1	chr2	F	134	82.09	186709	186836	163787	163920	2.08e-22
chr1	chr2	F	60	98.333	60788	60847	69970	70029	2.69e-21
chr1	chr2	P	82	90.244	275803	275884	15461	15537	3.47e-20
chr1	chr2	F	61	96.721	131726	131786	150488	150548	3.47e-20
chr1	chr2	P	60	96.667	61072	61131	15683	15742	1.25e-19
chr1	chr2	F	63	95.238	70458	70520	34242	34304	1.25e-19
chr1	chr2	F	56	98.214	94994	95049	16510	16565	4.49e-19
chr1	chr2	F	58	96.552	266650	266707	142912	142969	1.62e-18
chr1	chr2	P	74	90.541	71933	72005	152215	152288	1.62e-18
chr1	chr2	P	61	93.443	231205	231265	82834	82894	7.52e-17
chr1	chr2	P	48	100	67320	67367	59005	59052	2.7e-16
chr1	chr2	F	49	97.959	45399	45447	89193	89241	3.5e-15
chr1	chr2	P	56	94.643	15248	15303	109252	109305	3.5e-15
chr1	chr2	F	47	97.872	120198	120244	58924	58970	4.53e-14
chr1	chr2	P	46	97.826	129319	129364	95829	95874	1.63e-13
chr1	chr2	P	50	96	167569	167616	151529	151578	1.63e-13
chr1	chr2	F	45	97.778	13031	13075	56127	56171	5.85e-13
chr1	chr2	F	44	97.727	115307	115350	106516	106559	2.11e-12
chr1	chr2	P	56	91.071	61072	61127	167151	167206	2.11e-12
chr1	chr2	F	72	86.111	260657	260728	67981	68048	7.57e-12
chr1	chr2	F	46	95.652	20011	20056	164111	164156	7.57e-12
chr1	chr2	P	45	95.556	274827	274871	128686	128730	2.72e-11
chr1	chr2	P	49	93.878	29605	29652	161974	162022	2.72e-11
chr1	chr2	F	61	88.525	164427	164486	118291	118349	9.8e-11
chr1	chr2	F	76	84.211	32961	33034	14382	14454	3.52e-10
chr1	chr2	F	40	97.5	128432	128471	100982	101021	3.52e-10
chr1	chr2	F	104	78.846	32716	32818	14063	14164	1.27e-09
chr1	chr2	F	39	97.436	227296	227334	41349	41387	1.27e-09
chr1	chr2	P	42	95.238	144558	144599	106316	106357	1.27e-09
chr1	chr2	P	41	95.122	204869	204909	109009	109049	4.56e-09
chr1	chr2	P	37	97.297	15625	15661	153332	153368	1.64e-08
chr1	chr2	F	36	97.222	115258	115293	56333	56368	5.9e-08
chr1	chr2	P	85	81.176	124366	124448	122722	122801	5.9e-08
chr1	chr2	P	58	86.207	273203	273259	124831	124888	5.9e-08
chr1	chr2	P	32	100	64450	64481	8997	9028	2.12e-07
chr1	chr2	P	42	92.857	292830	292871	17490	17530	2.12e-07
chr1	chr2	F	68	83.824	239833	239898	56747	56810	2.12e-07
chr1	chr2	P	42	92.857	620	660	59464	59505	2.12e-07
chr1	chr2	F	64	84.375	130830	130891	70496	70558	2.12e-07
chr1	chr2	F	34	97.059	97396	97429	15859	15892	7.63e-07
chr1	chr2	P	34	97.059	97396	97429	70028	70061	7.63e-07
chr1	chr2	P	34	97.059	130830	130863	90189	90222	7.63e-07
chr1	chr2	P	34	97.059	261068	261101	96266	96299	7.63e-07
chr1	chr2	F	37	94.595	302793	302829	15682	15717	2.74e-06
chr1	chr2	F	37	94.595	213655	213690	43847	43883	2.74e-06
chr1	chr2	P	238	71.849	173869	174098	50133	50365	2.74e-06
chr1	chr2	F	89	78.652	102483	102569	89385	89471	2.74e-06
chr1	chr2	P	59	84.746	162252	162306	125870	125928	2.74e-06
chr1	chr2	P	36	94.444	39149	39184	129459	129494	2.74e-06
chr1	chr2	P	30	100	130252	130281	142993	143022	2.74e-06
chr1	chr2	F	32	96.875	248067	248098	40360	40391	9.87e-06
chr1	chr2	P	36	94.444	302794	302829	110367	110401	9.87e-06
chr1	chr2	F	29	100	54637	54665	113894	113922	9.87e-06
chr1	chr2	F	32	96.875	129773	129804	117237	117268	9.87e-06
chr1	chr4	F	146	100	56073	56218	25408	25553	9e-71
chr1	chr4	F	194	88.66	25588	25776	134307	134495	5.49e-58
chr1	chr4	P	278	78.777	190636	190907	51671	51946	1.56e-43
chr1	chr4	P	359	75.209	189954	190312	51939	52292	4.37e-39
chr1	chr4	F	88	100	19011	19098	30359	30446	1.57e-38
chr1	chr4	F	141	88.652	5327	5458	100498	100638	1.57e-38
chr1	chr4	P	224	78.125	245244	245462	51677	51895	1.23e-29
chr1	chr4	F	75	98.667	216194	216268	50117	50190	4.43e-29
chr1	chr4	F	123	85.366	178706	178822	89316	89436	9.59e-26
chr1	chr4	P	61	100	214330	214390	100095	100155	1.6e-23
chr1	chr4	F	62	98.387	276631	276692	34789	34850	2.08e-22
chr1	chr4	F	134	82.09	186709	186836	131143	131276	2.08e-22
chr1	chr4	F	225	76	174606	174824	51677	51895	2.69e-21
chr1	chr4	P	98	86.735	249852	249949	72823	72914	9.66e-21
chr1	chr4	F	61	96.721	189201	189261	94464	94524	3.47e-20
chr1	chr4	F	57	98.246	219534	219590	109468	109524	1.25e-19
chr1	chr4	F	77	89.61	295672	295748	100655	100731	4.49e-19
chr1	chr4	F	52	100	296274	296325	28804	28855	1.62e-18
chr1	chr4	F	65	92.308	131199	131263	35224	35288	2.09e-17
chr1	chr4	P	63	92.063	44205	44266	59941	60003	9.73e-16
chr1	chr4	F	46	97.826	227114	227159	65399	65444	1.63e-13
chr1	chr4	F	51	94.118	178859	178909	89453	89503	5.85e-13
chr1	chr4	P	44	97.727	130238	130281	63655	63698	2.11e-12
chr1	chr4	P	78	84.615	202024	202101	85387	85462	2.11e-12
chr1	chr4	P	56	91.071	61072	61127	134507	134562	2.11e-12
chr1	chr4	F	40	100	79134	79173	63505	63544	7.57e-12
chr1	chr4	F	53	92.453	178891	178942	89662	89714	7.57e-12
chr1	chr4	F	46	95.652	20011	20056	131467	131512	7.57e-12
chr1	chr4	F	46	95.652	63536	63581	72403	72447	2.72e-11
chr1	chr4	P	49	93.878	29605	29652	129330	129378	2.72e-11
chr1	chr4	P	37	100	251420	251456	60923	60959	3.52e-10
chr1	chr4	P	87	80.46	128192	128278	455	541	1.27e-09
chr1	chr4	P	96	79.167	254563	254658	13784	13879	1.27e-09
chr1	chr4	F	294	72.109	245055	245329	2588	2874	4.56e-09
chr1	chr4	P	57	87.719	264917	264972	63798	63854	4.56e-09
chr1	chr4	F	47	91.489	66921	66967	64212	64258	4.56e-09
chr1	chr4	P	38	97.368	152705	152742	107061	107098	4.56e-09
chr1	chr4	F	35	100	297759	297793	112283	112317	4.56e-09
chr1	chr4	F	40	95	13295	13334	16325	16364	1.64e-08
chr1	chr4	F	46	91.304	153701	153746	35224	35269	1.64e-08
chr1	chr4	P	34	100	128980	129013	105109	105142	1.64e-08
chr1	chr4	P	72	83.333	79125	79195	32753	32820	5.9e-08
chr1	chr4	P	39	94.872	188898	188936	69928	69966	5.9e-08
chr1	chr4	F	36	97.222	64621	64656	107183	107218	5.9e-08
chr1	chr4	P	54	87.037	249756	249809	128069	128122	5.9e-08
chr1	chr4	F	39	94.872	29575	29613	54019	54056	2.12e-07
chr1	chr4	P	58	84.483	59208	59265	27750	27807	7.63e-07
chr1	chr4	F	31	100	41892	41922	31149	31179	7.63e-07
chr1	chr4	F	56	85.714	7435	7490	108847	108901	7.63e-07
chr1	chr4	F	31	100	220542	220572	111740	111770	7.63e-07
chr1	chr4	F	46	89.13	95856	95901	113425	113470	7.63e-07
chr1	chr4	P	31	100	13487	13517	114467	114497	7.63e-07
chr1	chr4	P	54	85.185	174802	174855	2753	2806	2.74e-06
chr1	chr4	F	42	90.476	295779	295820	100872	100913	2.74e-06
chr1	chr4	F	45	88.889	221970	222013	9765	9809	9.87e-06
chr1	chr4	P	44	88.636	128907	128950	11754	11797	9.87e-06
chr1	chr4	F	50	86	276928	276977	35812	35861	9.87e-06
chr1	chr4	P	80	78.75	299655	299734	74975	75054	9.87e-06
chr1	chr4	P	35	94.286	188833	188867	111470	111504	9.87e-06
chr1	chr6	P	115	100	165475	165589	9976	10090	1.54e-53
chr1	chr6	F	120	96.667	45304	45423	7101	7220	1.2e-49
chr1	chr6	P	103	98.058	128946	129048	19469	19571	1.56e-43
chr1	chr6	F	76	100	18692	18767	15791	15866	7.36e-32
chr1	chr6	F	76	96.053	278704	278778	46411	46486	2.67e-26
chr1	chr6	P	158	81.013	25853	26009	7464	7617	9.59e-26
chr1	chr6	P	64	95.312	310369	310432	14379	14442	3.47e-20
chr1	chr6	P	87	87.356	15248	15331	47480	47566	1.62e-18
chr1	chr6	P	51	96.078	130236	130286	15449	15499	1.26e-14
chr1	chr6	P	45	100	131616	131660	33344	33388	1.26e-14
chr1	chr6	F	99	82.828	186735	186827	42112	42210	1.26e-14
chr1	chr6	P	45	97.778	97277	97321	25508	25552	5.85e-13
chr1	chr6	P	61	88.525	104810	104870	19497	19557	7.57e-12
chr1	chr6	P	40	100	41968	42007	33701	33740	7.57e-12
chr1	chr6	P	97	80.412	109134	109230	35584	35680	7.57e-12
chr1	chr6	P	40	100	40662	40701	36262	36301	7.57e-12
chr1	chr6	F	55	90.909	18640	18692	15474	15528	2.72e-11
chr1	chr6	P	70	84.286	108884	108952	36189	36257	1.27e-09
chr1	chr6	P	43	95.349	187783	187824	47124	47166	1.27e-09
chr1	chr6	P	38	97.368	268978	269015	17155	17192	4.56e-09
chr1	chr6	P	37	97.297	263679	263715	15826	15862	1.64e-08
chr1	chr6	P	37	97.297	110960	110996	42174	42210	1.64e-08
chr1	chr6	P	48	89.583	143644	143691	37639	37686	5.9e-08
chr1	chr6	F	52	88.462	239740	239790	42318	42368	5.9e-08
chr1	chr6	P	35	97.143	130188	130222	34302	34336	2.12e-07
chr1	chr6	P	32	100	60590	60621	42728	42759	2.12e-07
chr1	chr6	P	31	100	250282	250312	28043	28073	7.63e-07
chr1	chr6	F	47	89.362	47157	47203	14667	14710	2.74e-06
chr1	chr6	P	39	92.308	157947	157985	14704	14742	2.74e-06
chr1	chr6	F	36	94.444	238673	238708	15563	15598	2.74e-06
chr1	chr6	F	39	92.308	303179	303217	19488	19526	2.74e-06
chr1	chr6	P	41	90.244	304558	304598	9594	9634	9.87e-06
chr1	chr6	P	32	96.875	131315	131346	27331	27362	9.87e-06
chr1	chr5	F	181	85.083	249534	249713	70945	71104	4.37e-39
chr1	chr5	F	76	96.053	278704	278778	75921	75996	2.67e-26
chr1	chr5	P	77	92.208	47146	47222	46226	46297	9.66e-21
chr1	chr5	F	61	96.721	161878	161938	9399	9459	3.47e-20
chr1	chr5	P	65	95.385	71945	72008	53385	53449	3.47e-20
chr1	chr5	P	87	87.356	15248	15331	76990	77076	1.62e-18
chr1	chr5	P	44	100	153563	153606	28405	28448	4.53e-14
chr1	chr5	P	52	94.231	290115	290166	44577	44628	1.63e-13
chr1	chr5	F	60	91.667	85132	85191	16848	16902	5.85e-13
chr1	chr5	F	42	100	42299	42340	47195	47236	5.85e-13
chr1	chr5	P	53	92.453	302725	302777	16848	16900	2.11e-12
chr1	chr5	F	46	95.652	295267	295312	29059	29104	7.57e-12
chr1	chr5	P	64	87.5	45437	45500	53393	53452	9.8e-11
chr1	chr5	P	45	93.333	274827	274871	18599	18643	1.27e-09
chr1	chr5	P	42	95.238	52065	52106	33622	33663	1.27e-09
chr1	chr5	P	43	95.349	187783	187824	76634	76676	1.27e-09
chr1	chr5	F	53	88.679	121365	121417	12040	12092	4.56e-09
chr1	chr5	P	53	88.679	55864	55916	12040	12092	4.56e-09
chr1	chr5	F	35	100	266763	266797	60375	60409	4.56e-09
chr1	chr5	F	63	85.714	12949	13009	61336	61398	4.56e-09
chr1	chr5	P	37	97.297	42363	42399	31448	31484	1.64e-08
chr1	chr5	P	41	92.683	118536	118576	13388	13428	2.12e-07
chr1	chr5	P	38	94.737	39147	39184	19207	19244	2.12e-07
chr1	chr5	P	47	89.362	18676	18722	35939	35985	2.12e-07
chr1	chr5	P	44	90.909	62545	62588	43084	43127	2.12e-07
chr1	chr5	F	68	82.353	160734	160799	57246	57313	7.63e-07
chr1	chr5	P	63	84.127	125371	125431	57271	57332	7.63e-07
chr1	chr5	P	40	92.5	130236	130274	35887	35925	2.74e-06
chr1	chr5	P	30	100	230833	230862	38768	38797	2.74e-06
chr1	chr5	P	39	92.308	157199	157237	49006	49044	2.74e-06
chr1	chr5	P	33	96.97	297033	297065	49197	49229	2.74e-06
chr1	chr5	P	30	100	93583	93612	59947	59976	2.74e-06
chr1	chr5	P	38	92.105	160641	160678	5492	5529	9.87e-06
chr1	chr5	P	71	81.69	64621	64686	16874	16944	9.87e-06
chr1	chr5	F	29	100	130211	130239	35966	35994	9.87e-06
chr2	chr2	P	346	98.555	168986	169331	109325	109669	2.54e-173
chr2	chr2	F	145	99.31	91374	91518	15925	16069	8.2e-69
chr2	chr2	P	135	94.815	69970	70104	15816	15950	3.01e-53
chr2	chr2	F	128	94.531	167151	167278	15687	15814	2.34e-49
chr2	chr2	P	145	91.034	112269	112410	94429	94573	1.09e-47
chr2	chr2	P	82	100	110320	110401	15683	15764	1.85e-35
chr2	chr2	P	83	95.181	140861	140943	41275	41357	2.41e-29
chr2	chr2	F	69	98.551	111446	111514	110399	110467	1.45e-26
chr2	chr2	F	63	100	153239	153301	109683	109745	6.75e-25
chr2	chr2	P	78	93.59	167151	167228	110320	110397	6.75e-25
chr2	chr2	F	74	94.595	126045	126116	117486	117558	3.14e-23
chr2	chr2	P	145	80.69	150881	151015	4921	5065	5.26e-21
chr2	chr2	P	49	97.959	152269	152317	89193	89241	1.9e-15
chr2	chr2	F	44	100	164209	164252	90200	90243	2.46e-14
chr2	chr2	P	76	86.842	168130	168200	48282	48357	8.86e-14
chr2	chr2	P	47	95.745	95954	96000	13219	13265	1.15e-12
chr2	chr2	P	66	87.879	163856	163920	70610	70675	1.15e-12
chr2	chr2	P	43	97.674	31475	31517	17947	17989	4.12e-12
chr2	chr2	P	43	95.349	95069	95111	47793	47835	1.92e-10
chr2	chr2	P	40	97.5	47796	47835	95069	95108	1.92e-10
chr2	chr2	P	86	81.395	81219	81304	66944	67023	2.48e-09
chr2	chr2	P	40	95	150773	150812	56824	56863	8.92e-09
chr2	chr2	P	47	91.489	95572	95618	66862	66907	8.92e-09
chr2	chr2	F	34	100	80567	80600	80013	80046	8.92e-09
chr2	chr2	P	50	90	66862	66910	95569	95618	8.92e-09
chr2	chr2	F	36	97.222	11742	11777	3021	3056	3.21e-08
chr2	chr2	F	32	100	139659	139690	134936	134967	1.15e-07
chr2	chr2	P	32	96.875	75062	75093	39985	40016	5.37e-06
chr2	chr4	F	8082	100	161266	169347	128622	136703	0
chr2	chr4	P	346	98.555	109325	109669	136342	136687	2.54e-173
chr2	chr4	P	114	100	7637	7750	99415	99528	3.01e-53
chr2	chr4	P	108	100	20946	21053	122469	122576	6.52e-50
chr2	chr4	F	128	94.531	15687	15814	134507	134634	2.34e-49
chr2	chr4	P	78	93.59	110320	110397	134507	134584	6.75e-25
chr2	chr4	F	88	88.636	50965	51052	81149	81235	1.46e-21
chr2	chr4	P	98	86.735	89294	89391	72823	72914	5.26e-21
chr2	chr4	F	120	82.5	123203	123321	123699	123816	1.89e-20
chr2	chr4	P	72	90.278	40849	40920	26324	26395	3.16e-18
chr2	chr4	P	47	97.872	17430	17476	88193	88239	2.46e-14
chr2	chr4	F	44	100	90200	90243	131565	131608	2.46e-14
chr2	chr4	P	76	86.842	48282	48357	135486	135556	8.86e-14
chr2	chr4	P	66	87.879	70610	70675	131212	131276	1.15e-12
chr2	chr4	F	51	92.157	67892	67942	15689	15739	1.48e-11
chr2	chr4	F	75	82.667	151420	151494	30023	30097	6.9e-10
chr2	chr4	F	42	95.238	117616	117657	53373	53414	6.9e-10
chr2	chr4	P	34	100	95671	95704	41812	41845	8.92e-09
chr2	chr4	F	36	97.222	10028	10063	76957	76992	3.21e-08
chr2	chr4	F	32	100	114439	114470	15755	15786	1.15e-07
chr2	chr4	F	104	77.885	56818	56918	128407	128508	1.15e-07
chr2	chr4	P	72	81.944	149598	149669	23241	23309	4.15e-07
chr2	chr4	P	43	90.698	40903	40945	26273	26315	4.15e-07
chr2	chr4	F	31	100	142993	143023	63655	63685	4.15e-07
chr2	chr4	F	42	90.476	116584	116625	14762	14803	1.49e-06
chr2	chr4	F	51	86.275	46708	46757	94148	94197	5.37e-06
chr2	chr5	P	223	99.103	26436	26658	56814	57036	1.66e-110
chr2	chr5	F	186	98.925	129309	129494	19057	19242	6.16e-90
chr2	chr5	F	203	95.074	128649	128851	18562	18761	6.2e-85
chr2	chr5	F	187	97.326	128912	129096	18766	18952	6.2e-85
chr2	chr5	F	99	89.899	109252	109345	77018	77116	1.45e-26
chr2	chr5	F	77	93.506	56816	56892	59296	59372	2.43e-24
chr2	chr5	F	60	93.333	152220	152279	53393	53452	1.47e-16
chr2	chr5	F	41	97.561	90118	90158	59121	59160	1.92e-10
chr2	chr5	F	38	97.368	129209	129246	18968	19005	2.48e-09
chr2	chr5	F	160	74.375	164374	164530	17097	17253	8.92e-09
chr2	chr5	F	37	97.297	169310	169346	77107	77143	8.92e-09
chr2	chr5	P	40	92.5	150773	150812	59304	59343	4.15e-07
chr2	chr5	F	61	83.607	117666	117726	61421	61481	4.15e-07
chr2	chr5	P	36	94.444	15614	15649	31969	32004	1.49e-06
chr2	chr5	P	123	75.61	112962	113079	6814	6934	5.37e-06
chr2	chr5	F	29	100	7346	7374	60081	60109	5.37e-06
chr2	chr3	F	213	99.531	15650	15862	82422	82634	1.3e-106
chr2	chr3	P	218	98.624	13005	13222	77182	77399	4.66e-106
chr2	chr3	F	222	88.739	91706	91920	90359	90574	1.06e-67
chr2	chr3	P	129	96.124	20648	20776	5830	5958	3.01e-53
chr2	chr3	F	128	94.531	167151	167278	82459	82586	2.34e-49
chr2	chr3	P	103	99.029	111399	111501	97142	97244	1.83e-45
chr2	chr3	F	89	100	15498	15586	82333	82421	2.38e-39
chr2	chr3	P	82	100	110320	110401	82455	82536	1.85e-35
chr2	chr3	F	81	100	111989	112069	154713	154793	6.66e-35
chr2	chr3	F	79	100	26722	26800	137842	137920	8.61e-34
chr2	chr3	P	71	98.592	4002	4072	61085	61155	1.12e-27
chr2	chr3	F	64	96.875	56480	56543	14721	14784	4.06e-22
chr2	chr3	P	67	95.522	40175	40241	14783	14849	4.06e-22
chr2	chr3	P	96	85.417	59540	59634	88211	88305	2.45e-19
chr2	chr3	P	56	98.214	110399	110454	97142	97197	2.45e-19
chr2	chr3	P	53	96.226	65359	65411	70587	70639	5.29e-16
chr2	chr3	F	121	79.339	15780	15900	119335	119455	1.9e-15
chr2	chr3	P	65	90.769	164190	164250	135948	136012	6.85e-15
chr2	chr3	F	76	85.526	105954	106029	85708	85783	8.86e-14
chr2	chr3	F	48	95.833	151556	151603	55054	55101	3.19e-13
chr2	chr3	P	40	97.5	94344	94383	9083	9122	1.92e-10
chr2	chr3	F	76	82.895	106287	106362	76886	76961	1.92e-10
chr2	chr3	P	42	95.238	31747	31788	129742	129783	6.9e-10
chr2	chr3	P	36	100	90206	90241	135948	135983	6.9e-10
chr2	chr3	P	34	100	140363	140396	14101	14134	8.92e-09
chr2	chr3	F	59	86.441	37246	37304	85306	85362	8.92e-09
chr2	chr3	P	34	100	56690	56723	108275	108308	8.92e-09
chr2	chr3	F	36	97.222	163316	163351	38192	38227	3.21e-08
chr2	chr3	P	37	97.297	58972	59007	41015	41051	3.21e-08
chr2	chr3	F	36	97.222	52275	52310	120932	120967	3.21e-08
chr2	chr3	P	47	89.362	70058	70104	82588	82634	1.15e-07
chr2	chr3	F	42	92.857	31551	31590	164668	164709	1.15e-07
chr2	chr3	F	31	100	65171	65201	13834	13864	4.15e-07
chr2	chr3	P	31	100	142993	143023	22131	22161	4.15e-07
chr2	chr3	P	34	97.059	10029	10062	85122	85155	4.15e-07
chr2	chr3	P	31	100	142993	143023	105510	105540	4.15e-07
chr2	chr3	P	74	81.081	142047	142119	158708	158780	4.15e-07
chr2	chr3	P	49	87.755	115949	115996	68586	68633	1.49e-06
chr2	chr3	P	30	100	56064	56093	81635	81664	1.49e-06
chr2	chr3	P	33	96.97	15781	15813	121281	121313	1.49e-06
chr2	chr3	P	48	87.5	155399	155446	127658	127705	1.49e-06
chr2	chr3	F	29	100	111047	111075	56018	56046	5.37e-06
chr2	chr3	P	35	94.286	109499	109533	89825	89859	5.37e-06
chr2	chr3	F	35	94.286	169122	169156	89825	89859	5.37e-06
chr2	chr3	P	47	87.234	109129	109175	118723	118769	5.37e-06
chr2	chr3	P	56	83.929	70020	70075	119400	119455	5.37e-06
chr2	chr1	P	151	100	91377	91527	60660	60810	8.14e-74
chr2	chr1	P	75	90.667	152217	152288	71933	72007	8.8e-19
chr2	chr1	P	58	94.828	82837	82894	231205	231262	4.09e-17
chr2	chr1	P	46	95.652	161977	162022	29605	29649	1.48e-11
chr2	chr1	P	42	97.619	128689	128730	274827	274868	1.48e-11
chr2	chr1	P	39	94.872	59467	59505	620	657	1.15e-07
chr2	chr1	P	33	96.97	129462	129494	39149	39181	1.49e-06
chr2	chr1	P	76	81.579	125873	125945	162233	162303	1.49e-06
chr2	chr1	P	230	71.739	50139	50365	173869	174092	1.49e-06
chr2	chr6	P	82	100	73935	74016	41597	41678	1.85e-35
chr2	chr6	F	71	98.592	51102	51172	5381	5451	1.12e-27
chr2	chr6	F	99	89.899	109252	109345	47508	47606	1.45e-26
chr2	chr6	F	69	97.101	65209	65277	29348	29416	6.75e-25
chr2	chr6	F	61	100	150665	150725	41159	41219	8.74e-24
chr2	chr6	P	70	94.286	152293	152362	7151	7220	4.06e-22
chr2	chr6	F	96	85.417	59540	59634	9713	9807	2.45e-19
chr2	chr6	P	49	100	75416	75464	16189	16237	4.09e-17
chr2	chr6	P	49	95.918	114652	114700	32582	32630	8.86e-14
chr2	chr6	F	42	100	56577	56618	32670	32711	3.19e-13
chr2	chr6	P	39	100	31367	31405	36094	36132	1.48e-11
chr2	chr6	F	96	80.208	163814	163909	42113	42208	1.48e-11
chr2	chr6	P	45	93.333	126136	126180	166	210	6.9e-10
chr2	chr6	P	76	82.895	106179	106252	7714	7788	2.48e-09
chr2	chr6	F	37	97.297	169310	169346	47597	47633	8.92e-09
chr2	chr6	F	33	100	56300	56332	34919	34951	3.21e-08
chr2	chr6	F	46	89.13	18775	18820	4887	4932	4.15e-07
chr2	chr6	F	37	94.595	90115	90150	3553	3589	1.49e-06
chr2	chr6	F	43	90.698	92475	92515	19654	19696	1.49e-06
chr2	chr6	P	30	100	48937	48966	30162	30191	1.49e-06
chr2	chr6	P	30	100	31551	31580	33069	33098	1.49e-06
chr2	chr6	F	33	96.97	56180	56212	34699	34731	1.49e-06
chr3	chr3	P	67	100	54708	54774	41408	41474	4.03e-27
chr3	chr3	P	68	94.118	8380	8447	4844	4911	5.25e-21
chr3	chr3	P	64	93.75	161565	161627	155694	155757	3.16e-18
chr3	chr3	P	67	92.537	155694	155760	161562	161627	3.16e-18
chr3	chr3	F	51	98.039	118665	118715	28183	28233	1.47e-16
chr3	chr3	F	46	100	105495	105540	22116	22161	1.9e-15
chr3	chr3	F	61	90.164	35873	35933	32777	32837	8.85e-14
chr3	chr3	F	40	97.5	35869	35908	22060	22099	1.92e-10
chr3	chr3	F	44	95.455	105489	105531	32828	32870	1.92e-10
chr3	chr3	P	37	100	71258	71294	50131	50167	1.92e-10
chr3	chr3	F	40	97.5	153534	153573	106635	106674	1.92e-10
chr3	chr3	P	44	93.182	27111	27154	21962	22005	2.48e-09
chr3	chr3	F	37	97.297	98102	98138	35476	35512	8.91e-09
chr3	chr3	P	36	97.222	20999	21034	16986	17021	3.21e-08
chr3	chr3	P	42	92.857	16986	17027	20993	21034	3.21e-08
chr3	chr3	F	51	88.235	137012	137061	9112	9162	1.15e-07
chr3	chr3	F	41	92.683	118608	118648	28142	28182	1.15e-07
chr3	chr3	F	98	79.592	32777	32870	22064	22152	4.15e-07
chr3	chr3	F	33	96.97	48070	48102	4591	4623	1.49e-06
chr3	chr3	P	30	100	81684	81713	15076	15105	1.49e-06
chr3	chr3	P	33	96.97	121281	121313	82553	82585	1.49e-06
chr3	chr3	P	33	96.97	149621	149653	90660	90692	1.49e-06
chr3	chr3	F	30	100	110145	110174	106613	106642	1.49e-06
chr3	chr3	P	32	96.875	98104	98135	22165	22196	5.37e-06
chr3	chr3	F	32	96.875	151862	151893	132893	132924	5.37e-06
chr3	chr3	F	38	92.105	163476	163513	148945	148982	5.37e-06
chr3	chr4	F	409	99.022	55117	55525	33888	34296	0
chr3	chr4	P	127	98.425	21979	22104	35162	35288	1.39e-56
chr3	chr4	F	128	94.531	82459	82586	134507	134634	2.34e-49
chr3	chr4	P	102	100	72617	72718	15531	15632	1.41e-46
chr3	chr4	P	83	91.566	82278	82360	64202	64284	2.43e-24
chr3	chr4	P	85	88.235	105492	105576	63624	63702	8.79e-19
chr3	chr4	F	66	92.424	43354	43416	15907	15972	4.09e-17
chr3	chr4	P	51	98.039	22118	22168	63648	63698	1.47e-16
chr3	chr4	P	69	89.855	37281	37349	32842	32909	5.29e-16
chr3	chr4	P	65	90.769	135948	136012	131546	131606	6.84e-15
chr3	chr4	F	211	74.408	112789	112996	106364	106565	8.85e-14
chr3	chr4	F	45	97.778	81821	81865	31454	31498	3.18e-13
chr3	chr4	P	58	91.379	37124	37179	32913	32970	3.18e-13
chr3	chr4	F	45	97.778	96734	96778	3438	3481	1.15e-12
chr3	chr4	F	41	100	55526	55566	37586	37626	1.15e-12
chr3	chr4	P	123	78.049	114154	114276	101459	101580	1.15e-12
chr3	chr4	P	46	95.652	130447	130492	4415	4460	4.12e-12
chr3	chr4	P	67	88.06	32806	32870	63664	63725	1.48e-11
chr3	chr4	F	70	85.714	149866	149935	34788	34854	5.33e-11
chr3	chr4	F	40	97.5	74207	74246	2201	2240	1.92e-10
chr3	chr4	P	40	97.5	35869	35908	35167	35206	1.92e-10
chr3	chr4	P	37	97.297	4581	4617	11416	11452	8.91e-09
chr3	chr4	F	41	95.122	105634	105673	65613	65653	8.91e-09
chr3	chr4	P	54	87.037	137680	137733	128069	128122	3.21e-08
chr3	chr4	F	36	97.222	38192	38227	130672	130707	3.21e-08
chr3	chr4	F	44	90.909	8815	8858	24325	24368	1.15e-07
chr3	chr4	P	40	92.5	117730	117769	77012	77051	4.15e-07
chr3	chr4	P	78	82.051	8609	8682	124239	124310	4.15e-07
chr3	chr4	F	29	100	22118	22146	35272	35300	5.37e-06
chr3	chr4	F	29	100	105497	105525	35272	35300	5.37e-06
chr3	chr4	F	35	94.286	65717	65751	90154	90188	5.37e-06
chr3	chr4	F	35	94.286	89825	89859	136478	136512	5.37e-06
chr3	chr6	P	396	98.737	88028	88423	9595	9989	0
chr3	chr6	F	108	98.148	90194	90301	32375	32482	1.41e-46
chr3	chr6	F	84	100	130237	130320	26243	26326	1.43e-36
chr3	chr6	P	61	100	81684	81744	41344	41404	8.73e-24
chr3	chr6	F	60	100	55119	55178	26866	26925	3.14e-23
chr3	chr6	F	100	88	48359	48457	36518	36610	3.14e-23
chr3	chr6	P	66	95.455	105487	105552	15442	15507	1.46e-21
chr3	chr6	P	88	88.636	22116	22198	15412	15499	1.89e-20
chr3	chr6	P	74	91.892	153529	153598	32545	32618	6.79e-20
chr3	chr6	P	53	98.113	35516	35568	14550	14602	1.14e-17
chr3	chr6	F	58	91.379	28873	28926	15643	15700	1.15e-12
chr3	chr6	F	54	90.741	15076	15128	41375	41428	5.33e-11
chr3	chr6	P	40	97.5	163412	163451	29231	29270	1.92e-10
chr3	chr6	P	39	97.436	32828	32866	15468	15505	2.48e-09
chr3	chr6	F	55	89.091	106628	106678	36005	36059	2.48e-09
chr3	chr6	P	48	91.667	105417	105462	15817	15862	8.91e-09
chr3	chr6	F	43	93.023	30845	30887	39964	40006	8.91e-09
chr3	chr6	F	69	84.058	102828	102894	15730	15794	3.21e-08
chr3	chr6	P	33	100	100872	100904	27206	27238	3.21e-08
chr3	chr6	P	36	97.222	164663	164698	33068	33102	1.15e-07
chr3	chr6	F	51	88.235	118726	118775	36414	36464	1.15e-07
chr3	chr6	F	33	96.97	35478	35510	15414	15446	1.49e-06
chr3	chr6	F	29	100	98108	98136	15418	15446	5.37e-06
chr3	chr6	P	35	94.286	100873	100907	32699	32733	5.37e-06
chr3	chr6	P	29	100	81792	81820	32897	32925	5.37e-06
chr3	chr1	P	120	90	89718	89835	275100	275217	1.85e-35
chr3	chr1	P	43	97.674	4468	4510	112376	112418	4.12e-12
chr3	chr1	P	53	92.453	110141	110191	211282	211334	4.12e-12
chr3	chr1	P	79	83.544	82290	82366	66903	66981	1.48e-11
chr3	chr1	P	52	88.462	72282	72331	125907	125958	3.21e-08
chr3	chr1	P	59	86.441	8735	8792	292605	292661	3.21e-08
chr3	chr1	P	30	100	101281	101310	185599	185628	1.49e-06
chr3	chr5	F	350	89.143	137294	137637	70782	71104	1.29e-111
chr3	chr5	P	210	99.524	150684	150893	32795	33004	6.02e-105
chr3	chr5	F	133	100	132703	132835	5503	5635	8.25e-64
chr3	chr5	P	59	98.305	101476	101534	60124	60182	5.25e-21
chr3	chr5	P	63	90.476	8201	8263	72484	72541	3.18e-13
chr3	chr5	F	40	100	140511	140550	63929	63968	4.12e-12
chr3	chr5	P	116	79.31	136801	136911	6850	6961	1.48e-11
chr3	chr5	F	42	97.619	91372	91413	29201	29242	1.48e-11
chr3	chr5	P	47	93.617	32829	32875	35884	35930	5.33e-11
chr3	chr5	P	45	95.556	105490	105533	35887	35930	5.33e-11
chr3	chr5	F	55	90.909	137224	137276	63828	63881	5.33e-11
chr3	chr5	F	39	97.436	156574	156612	28879	28917	6.89e-10
chr3	chr5	P	40	95	22116	22154	35887	35925	3.21e-08
chr3	chr5	P	64	84.375	71557	71619	57280	57343	3.21e-08
chr3	chr5	P	36	97.222	164464	164499	33081	33115	1.15e-07
chr3	chr5	P	41	92.683	162387	162427	65755	65795	1.15e-07
chr3	chr5	P	38	94.737	140570	140607	70758	70795	1.15e-07
chr3	chr5	F	37	94.595	20071	20107	43086	43122	4.15e-07
chr3	chr5	P	135	74.074	114732	114866	23183	23317	1.49e-06
chr3	chr5	F	53	86.792	153521	153570	28352	28404	1.49e-06
chr3	chr5	P	33	96.97	164514	164546	35659	35691	1.49e-06
chr3	chr2	P	126	96.825	5833	5958	20648	20773	3.01e-53
chr3	chr2	P	43	95.349	9083	9125	94341	94383	1.92e-10
chr3	chr2	P	39	97.436	135948	135986	90203	90241	6.89e-10
chr3	chr2	P	40	95	41015	41054	58969	59007	3.21e-08
chr3	chr2	P	74	81.081	158711	158783	142044	142116	4.15e-07
chr3	chr2	P	42	90.476	127664	127705	155399	155440	1.49e-06
chr4	chr4	P	180	95	122294	122473	25718	25896	1.83e-74
chr4	chr4	F	89	96.629	16388	16476	9954	10042	1.93e-34
chr4	chr4	P	71	97.183	121475	121545	2266	2336	4.21e-26
chr4	chr4	F	100	88	123893	123992	68367	68466	1.52e-25
chr4	chr4	P	58	100	24634	24691	273	330	3.28e-22
chr4	chr4	P	69	88.406	110279	110347	220	286	1.99e-14
chr4	chr4	F	62	88.71	110706	110767	23855	23916	9.25e-13
chr4	chr4	F	57	91.228	101013	101066	23376	23432	3.33e-12
chr4	chr4	F	43	97.674	122193	122235	113050	113092	3.33e-12
chr4	chr4	P	59	88.136	13091	13149	10771	10829	4.3e-11
chr4	chr4	F	77	83.117	121325	121401	13294	13370	4.3e-11
chr4	chr4	P	36	97.222	368	403	94	129	2.59e-08
chr4	chr4	P	33	100	97	129	368	400	2.59e-08
chr4	chr4	P	73	82.192	66550	66620	15689	15761	2.59e-08
chr4	chr4	F	46	89.13	110245	110290	64673	64718	3.35e-07
chr4	chr4	F	32	96.875	72251	72282	18268	18299	4.33e-06
chr4	chr4	P	32	96.875	32739	32770	30830	30861	4.33e-06
chr4	chr4	P	29	100	63670	63698	35272	35300	4.33e-06
chr4	chr3	P	108	98.148	15531	15638	72611	72718	1.14e-46
chr4	chr3	P	82	89.024	63627	63702	105492	105573	7.1e-19
chr4	chr3	P	76	88.158	32842	32916	37276	37349	4.27e-16
chr4	chr3	P	120	78.333	101462	101580	114154	114273	9.25e-13
chr4	chr3	P	40	100	4421	4460	130447	130486	3.33e-12
chr4	chr3	P	51	88.235	128072	128122	137680	137730	2.59e-08
chr4	chr1	P	365	75.068	51939	52298	189948	190312	1.92e-39
chr4	chr1	P	87	82.759	85387	85471	202015	202101	9.25e-13
chr4	chr1	P	46	95.652	129333	129378	29605	29649	1.2e-11
chr4	chr1	P	43	95.349	60923	60965	251414	251456	1.55e-10
chr4	chr1	P	90	80	455	544	128189	128278	5.57e-10
chr4	chr1	P	43	93.023	32778	32820	79125	79166	2.59e-08
chr4	chr1	P	46	91.304	69928	69971	188891	188936	2.59e-08
chr4	chr1	P	51	88.235	128072	128122	249756	249806	2.59e-08
chr4	chr1	P	69	81.159	2753	2821	174787	174855	1.21e-06
chr4	chr1	P	65	81.538	74990	75054	299655	299719	4.33e-06
chr4	chr5	F	196	88.265	71471	71659	11558	11744	4.04e-56
chr4	chr5	P	99	98.99	107113	107211	16916	17014	2.47e-43
chr4	chr5	F	94	89.362	121835	121928	14514	14601	7.05e-24
chr4	chr5	F	130	83.077	127525	127652	18247	18371	2.54e-23
chr4	chr5	P	56	96.429	41368	41423	60612	60667	9.19e-18
chr4	chr5	P	52	98.077	41755	41806	60185	60236	3.3e-17
chr4	chr5	P	46	100	84782	84827	63883	63928	1.54e-15
chr4	chr5	P	66	89.394	123492	123557	7501	7566	5.53e-15
chr4	chr5	P	55	92.727	50063	50116	23613	23667	2.57e-13
chr4	chr5	P	47	95.745	123482	123528	11280	11326	9.25e-13
chr4	chr5	P	46	93.478	91009	91054	48693	48738	1.55e-10
chr4	chr5	P	48	91.667	115308	115355	69672	69719	5.57e-10
chr4	chr5	F	160	74.375	131730	131886	17097	17253	7.2e-09
chr4	chr5	F	37	97.297	136666	136702	77107	77143	7.2e-09
chr4	chr5	F	36	97.222	35129	35164	41671	41706	2.59e-08
chr4	chr5	F	43	93.023	63662	63702	35887	35928	9.32e-08
chr4	chr5	P	32	100	35272	35303	35892	35923	9.32e-08
chr4	chr5	P	31	100	51010	51040	28988	29018	3.35e-07
chr4	chr5	P	34	97.059	24607	24640	66218	66251	3.35e-07
chr4	chr5	P	31	100	30108	30138	75772	75802	3.35e-07
chr4	chr5	P	33	96.97	25830	25862	1204	1236	1.21e-06
chr4	chr6	P	110	99.091	18006	18115	39517	39626	1.89e-49
chr4	chr6	F	60	98.333	33890	33949	26866	26925	1.18e-21
chr4	chr6	P	70	92.857	61348	61417	19054	19123	1.53e-20
chr4	chr6	F	49	95.918	63655	63702	15454	15502	2.57e-13
chr4	chr6	F	96	80.208	131170	131265	42113	42208	1.2e-11
chr4	chr6	F	38	100	120918	120955	39005	39042	4.3e-11
chr4	chr6	F	88	81.818	32349	32436	14771	14851	5.57e-10
chr4	chr6	P	35	100	64090	64124	14345	14379	2e-09
chr4	chr6	F	46	91.304	128389	128434	36414	36459	7.2e-09
chr4	chr6	F	37	97.297	136666	136702	47597	47633	7.2e-09
chr4	chr6	P	37	94.595	68996	69032	13553	13589	3.35e-07
chr4	chr6	F	31	100	105109	105139	19504	19534	3.35e-07
chr4	chr6	P	31	100	30108	30138	46262	46292	3.35e-07
chr4	chr6	P	49	87.755	63663	63710	15673	15721	1.21e-06
chr4	chr6	F	40	92.5	32098	32137	41274	41311	1.21e-06
chr4	chr6	P	29	100	35272	35300	15469	15497	4.33e-06
chr4	chr6	P	39	92.308	120595	120633	16158	16195	4.33e-06
chr5	chr5	P	46	100	39135	39180	39135	39180	8.67e-16
chr5	chr5	F	106	81.132	58457	58562	53036	53137	1.12e-14
chr5	chr5	F	40	97.5	49235	49274	49196	49235	8.74e-11
chr5	chr5	P	56	85.714	27619	27672	27619	27672	6.8e-07
chr5	chr5	F	35	94.286	57094	57128	10150	10184	2.45e-06
chr5	chr5	P	31	96.774	76256	76286	35971	36001	8.8e-06
chr5	chr6	F	3900	99.949	73246	77144	43735	47634	0
chr5	chr6	P	77	92.208	49160	49235	20127	20203	1.85e-22
chr5	chr6	P	68	91.176	49235	49302	20099	20166	5.18e-18
chr5	chr6	P	45	97.778	75544	75588	33588	33632	1.45e-13
chr5	chr6	F	43	97.674	60517	60559	3418	3460	1.88e-12
chr5	chr6	F	36	100	35895	35930	15469	15504	3.14e-10
chr5	chr6	P	34	100	41691	41724	35505	35538	4.06e-09
chr5	chr6	F	45	91.111	36282	36326	36728	36770	5.26e-08
chr5	chr6	F	67	83.582	41670	41732	28511	28576	1.89e-07
chr5	chr6	P	30	100	41699	41728	28644	28673	6.8e-07
chr5	chr6	F	29	100	59121	59149	3556	3584	2.45e-06
chr5	chr6	P	65	83.077	58472	58535	36564	36623	2.45e-06
chr5	chr6	F	28	100	61734	61761	10936	10963	8.8e-06
chr5	chr6	F	34	94.118	13733	13766	35624	35657	8.8e-06
chr5	chr6	P	31	96.774	35971	36001	46746	46776	8.8e-06
chr5	chr3	P	220	98.182	32795	33014	150676	150893	2.75e-105
chr5	chr3	P	48	93.75	35887	35933	105487	105533	2.43e-11
chr5	chr3	P	35	97.143	70761	70795	140570	140604	5.26e-08
chr5	chr3	P	126	74.603	23192	23317	114732	114857	6.8e-07
chr5	chr3	F	40	90	41706	41745	27235	27274	8.8e-06
chr5	chr3	P	32	96.875	41695	41726	28908	28938	8.8e-06
chr5	chr3	P	47	87.234	53070	53115	34340	34385	8.8e-06
chr5	chr3	P	41	90.244	35960	35999	35796	35835	8.8e-06
chr5	chr3	F	28	100	13557	13584	104177	104204	8.8e-06
chr5	chr2	P	33	96.97	31972	32004	15614	15646	6.8e-07
chr5	chr2	P	126	75.397	6814	6937	112959	113079	2.45e-06
chr5	chr2	F	41	90.244	5549	5589	26281	26319	8.8e-06
chr5	chr4	P	28	100	14823	14850	32286	32313	8.8e-06
chr5	chr1	P	71	92.958	53385	53455	71939	72008	8.61e-21
chr5	chr1	P	58	89.655	53399	53452	45437	45494	2.43e-11
chr5	chr1	P	42	95.238	18602	18643	274827	274868	3.14e-10
chr5	chr1	P	35	97.143	19210	19244	39147	39181	5.26e-08
chr5	chr1	P	60	85	57277	57335	125368	125425	1.89e-07
chr5	chr1	F	31	96.774	35900	35930	18640	18670	8.8e-06
chr5	chr1	P	28	100	35794	35821	40835	40862	8.8e-06
chr5	chr1	P	35	94.286	53386	53420	44801	44834	8.8e-06
chr5	chr1	F	28	100	68296	68323	62008	62035	8.8e-06
chr5	chr1	P	31	96.774	61967	61997	80353	80383	8.8e-06
chr5	chr1	F	52	86.538	12031	12081	121059	121105	8.8e-06
chr5	chr1	F	34	94.118	7702	7735	163497	163530	8.8e-06
chr5	chr1	P	58	82.759	7862	7919	221489	221546	8.8e-06
chr5	chr1	P	28	100	36480	36507	224476	224503	8.8e-06
chr5	chr1	F	38	92.105	76452	76489	270909	270944	8.8e-06
chr5	chr1	P	28	100	66249	66276	276597	276624	8.8e-06
chr6	chr6	F	58	94.828	35973	36030	27288	27343	4.14e-17
chr6	chr6	P	45	97.778	46034	46078	33588	33632	8.96e-14
chr6	chr6	P	42	100	33591	33632	46034	46075	8.96e-14
chr6	chr6	F	36	100	27880	27915	25988	26023	1.94e-10
chr6	chr6	P	36	94.444	12536	12571	12536	12571	4.2e-07
chr6	chr6	P	30	100	28642	28671	28545	28574	4.2e-07
chr6	chr6	F	39	92.308	32695	32733	27200	27237	1.51e-06
chr6	chr6	F	32	96.875	35844	35875	28607	28638	1.51e-06
chr6	chr6	P	49	85.714	28439	28487	21007	21055	5.43e-06
chr6	chr6	P	35	94.286	41376	41410	32677	32709	5.43e-06
chr6	chr5	P	42	100	33591	33632	75544	75585	8.96e-14
chr6	chr3	P	82	90.244	15418	15499	22116	22192	5.32e-21
chr6	chr3	P	78	82.051	43062	43139	113981	114049	1.17e-07
chr6	chr3	F	40	90	21014	21053	15075	15114	5.43e-06
chr6	chr3	P	35	94.286	32677	32709	15077	15111	5.43e-06
chr6	chr3	P	59	84.746	35934	35986	27167	27224	5.43e-06
chr6	chr3	F	28	100	35507	35534	28911	28938	5.43e-06
chr6	chr3	F	51	86.275	29547	29597	134542	134588	5.43e-06
chr6	chr1	P	67	94.03	14379	14445	310366	310432	5.32e-21
chr6	chr1	P	76	82.895	36189	36263	108878	108952	1.94e-10
chr6	chr1	F	34	94.118	35842	35875	131305	131338	5.43e-06
chr6	chr1	F	38	92.105	46942	46979	270909	270944	5.43e-06
chr6	chr1	P	28	100	32355	32382	289246	289273	5.43e-06
chr6	chr4	P	67	94.03	19057	19123	61348	61414	5.32e-21
chr6	chr4	P	40	92.5	13553	13592	68993	69032	1.17e-07
chr6	chr4	P	42	90.476	16158	16198	120592	120633	1.51e-06
chr6	chr2	F	34	94.118	335	368	15427	15460	5.43e-06
chr6	chr2	P	35	94.286	41376	41410	56584	56616	5.43e-06
chr6	chr2	F	38	92.105	36432	36469	56818	56854	5.43e-06
chr6	chr2	P	28	100	32908	32935	65279	65306	5.43e-06
chr6	chr2	P	28	100	27367	27394	87589	87616	5.43e-06
chr6	chr2	F	28	100	27325	27352	114669	114696	5.43e-06
chr6	chr2	F	31	96.774	15454	15484	142993	143023	5.43e-06
chr7	chr1	P	27	96.296	53	79	16037	16063	2.2e-06
		426	68976
		354	668

## Sheet: Supp. Tab. 8  mt.tandemm
			Supp. Tab. 8 Camellia_sinensis_Cv_zhuyeqi_mt.tande
NO.	Chr	Size	Copy	Repeat sequence	Percent Matches	Start	End
1	chr1	26	2	TCATATTAGCATGGCTATGTCCTAAG	92	37428	37479
2	chr1	17	2.6	GGAGTACGAGCTTCGAA	96	76298	76341
3	chr1	14	2.1	TCAGCCCTACAAAG	93	93567	93595
4	chr1	33	1.9	GCAACTCCAAATCATGGGGACGAATCCCCCCGA	90	98571	98633
5	chr1	18	2.1	TCTTTTCTATTAGATTAG	89	103584	103620
6	chr1	18	2.1	TCATATTGATTCTATTTT	90	131778	131814
7	chr1	18	2.3	TTGAACTGATTCGAATCC	82	146872	146912
8	chr1	20	2	GAAGGGAAGATACCATCCTA	90	161597	161636
9	chr1	29	2.2	AACTACCTAGCTACAGGAGGAGAACTACAA	83	242877	242940
10	chr1	15	2.8	AGGTACCGGCTGAGA	81	288743	288784
11	chr1	21	2.6	TCAAGCCCAACAAGTGGCGGG	79	290576	290630
12	chr2	27	1.9	AAGGCTATGGCAGCAGAGACAGCAGCC	88	52465	52516
13	chr2	17	2.2	CTTCTCCTTACTTGGCAG	85	87902	87939
14	chr2	24	3	CCCCTCCTGCTGAGCCTGCGCCGG	97	110739	110810
15	chr2	29	1.9	CTTGCATGGACTGAAAGGCTTCCCCTTTA	88	142288	142343
16	chr3	12	3.4	GCTTGGGCTTCC	86	83126	83166
17	chr3	6	5.7	GCTTGG	85	83126	83159
18	chr3	17	2	CAACGATTTTGATCCGCT	94	118860	118894
19	chr3	38	2	CATCAACGATCAACAGAAACTCTACTTACCACATTTCCA	82	119009	119085
20	chr3	26	2	ATCAACAGACACCTATTCCTCTATTG	88	119158	119209
21	chr4	15	2	TTGTCCCGTAGGGTA	93	14722	14751
22	chr4	17	2.1	GAACCCGGCCAGTAAGC	88	69573	69606
23	chr4	13	2.3	AAAGCTATAGAAAGG	89	91664	91695
24	chr4	23	2.3	AACGTACGATAACACGGTTTTTC	96	94285	94338
25	chr5	16	1.9	GTTTGATAGTCTATTCTG	88	27	59
26	chr5	30	1.9	GAAGGGAAAGGATAAGAAGAGTAACAGTAA	88	3810	3866
27	chr5	14	2.7	TTCTATTATACTTC	82	39069	39107
28	chr5	39	2	AATATCATGATCGGGTCGACCAGGCCAGATCATGAGTGA	97	49196	49274
29	chr6	15	2.1	TCATAGCCGCGAGAGC	88	13983	14015

## Sheet: Supp. Tab.9 for_draw
	Supp. Tab.9 Camellia_sinensis_Cv_zhuyeqi_for_draw
Sample	atp1	atp4	atp6	atp8	atp9	ccmB	ccmC	ccmFc	ccmFn	cob	cox1	cox2	cox3	matR	mttB	nad1	nad2	nad3	nad4	nad4L	nad5	nad6	nad7	nad9	rpl10	rpl16	rpl2	rpl5	rps1	rps12	rps13	rps14	rps3	rps4	rps7	sdh3	sdh4
Zea mays subsp. mays (NC_007982.1)	na	0.683781	0.397059	0.484076	0.0869282	0.727266	0.457518	0.510067	0.718323	0.271203	0.201633	0.319768	0.286732	0.632562	na	0.542437	0.495317	0.178051	0.300804	0.259472	0.380608	0.327371	0.437912	0.288558	na	0.440448	na	na	1.02275	0.20769	0.398938	na	0.319566	0.626295	0.484223	na	na
Brassica oleracea (NC_016118.1)	0.35375	1.59025	1.05424	0.642478	0.868485	1.61975	0.33514	0.700546	na	0.277706	0.357225	na	0.372702	0.487323	na	0.488069	1.82809	0.502569	0.555488	0.568227	0.683408	0.112975	0.542752	0.203644	na	0.436597	0.586393	0.403049	na	0.333489	na	0.950315	0.464401	0.604619	0.634483	na	na
Gossypium barbadense (NC_028254.1)	0.157983	0.494528	0.452122	0.395122	0.383275	1.83414	0.579169	0.472343	0.956754	0.429362	0.274192	0.433268	0.30976	1.02358	1.62997	0.486562	0.70833	0.451454	0.502035	0.360922	0.433972	1.48636	1.45251	0.286836	0.776718	0.293294	0.426265	0.544868	na	0.197119	na	0	0.50265	0.969051	0.492998	0.421635	0.702612
Gossypium arboreum (NC_035073.1)	0.167125	0.494528	0.452122	0.395122	0.383275	1.83414	0.579169	0.472343	0.956754	0.429362	0.274192	0.465121	0.30976	1.03173	1.62997	0.486562	0.830192	0.451454	0.502035	0.360922	0.433972	1.48636	1.45251	0.286836	0.776718	0.343202	0.426265	0.551244	na	0.197119	na	0	0.50265	0.969051	0.492998	0.421635	0.702612
Styphnolobium japonicum (NC_039596.1)	0.259181	0.572993	0.603911	0.495579	0.282674	1.43658	0.500288	0.54968	0.508279	0.483683	0.488389	0.477092	0.740539	0.576236	0.734348	0.640511	0.630758	0.180567	0.919671	0.24732	0.490967	0.507532	0.503018	0.156029	na	0.488616	na	0.832917	0.836415	0.112955	na	0	0.449789	1.11668	na	na	na
Chrysanthemum boreale (NC_039757.1)	0.198607	0.868837	0.837683	0.339796	0.264393	2.21712	0.589442	0.435997	0.811743	0.674133	0.206372	0.642815	0.180703	0.614285	0.92863	0.684352	0.352271	0.245373	0.303849	0.256895	0.580277	0.601665	0.556653	0.432397	0.508977	na	na	0.419187	na	0.195492	0.460073	0.42417	0.444681	0.511706	na	na	2.70086
Camellia sinensis (NC_043914.1)	0	0	0	na	0	0	0	0	0	0	na	0	na	0	0	1.41208	0.315465	0	0	0	0.575885	0	na	na	0.224316	na	na	0	0	0	0	0	na	na	0	0.256215	na

## Sheet: Supp. Tab. 10 gene.kaks
Supp. Tab.10 Camellia_sinensis_Cv_zhuyeqi_gene.kaks
Kaks	Gene
0.35375	atp1
0.157983	atp1
0.167125	atp1
0.259181	atp1
0.198607	atp1
0.379422	atp1
0.368481	atp1
0.419604	atp1
0.289708	atp1
0.35375	atp1
0.217601	atp1
0.147255	atp1
0.157983	atp1
0.209871	atp1
0.140524	atp1
0.167125	atp1
0.183113	atp1
0.259181	atp1
0.198607	atp1
0.683781	atp4
1.59025	atp4
0.494528	atp4
0.494528	atp4
0.572993	atp4
0.868837	atp4
0.888453	atp4
0.530682	atp4
0.530682	atp4
0.485132	atp4
0.574748	atp4
0.683781	atp4
0.942521	atp4
0.942521	atp4
1.07999	atp4
1.20027	atp4
1.59025	atp4
0.533107	atp4
0.505858	atp4
0.494528	atp4
0.533107	atp4
0.505858	atp4
0.494528	atp4
0.560367	atp4
0.572993	atp4
0.868837	atp4
0.397059	atp6
1.05424	atp6
0.452122	atp6
0.452122	atp6
0.603911	atp6
0.837683	atp6
0.404436	atp6
0.262184	atp6
0.262184	atp6
0.35936	atp6
0.349136	atp6
0.397059	atp6
0.413591	atp6
0.413591	atp6
0.789583	atp6
0.344544	atp6
1.05424	atp6
0.428538	atp6
0.290852	atp6
0.452122	atp6
0.428538	atp6
0.290852	atp6
0.452122	atp6
0.62484	atp6
0.603911	atp6
0.837683	atp6
0.484076	atp8
0.642478	atp8
0.395122	atp8
0.395122	atp8
0.495579	atp8
0.339796	atp8
0.400692	atp8
0.356415	atp8
0.356415	atp8
0.404071	atp8
0.297831	atp8
0.546371	atp8
0.546371	atp8
0.855453	atp8
0.413168	atp8
0.33945	atp8
0.235483	atp8
0.33945	atp8
0.235483	atp8
0.289634	atp8
0.0869282	atp9
0.868485	atp9
0.383275	atp9
0.383275	atp9
0.282674	atp9
0.264393	atp9
0.210489	atp9
0.257922	atp9
0.257922	atp9
0.186776	atp9
0.100909	atp9
0.0869282	atp9
0.735276	atp9
0.735276	atp9
0.155581	atp9
0.338921	atp9
0.868485	atp9
0.110042	atp9
0.387912	atp9
0.390745	atp9
0.110042	atp9
0.387912	atp9
0.390745	atp9
0.26072	atp9
0.282674	atp9
0.268703	atp9
0.727266	ccmB
1.61975	ccmB
1.83414	ccmB
1.83414	ccmB
1.43658	ccmB
2.21712	ccmB
0.779951	ccmB
0.81661	ccmB
0.81661	ccmB
0.817382	ccmB
0.944237	ccmB
0.727266	ccmB
2.24544	ccmB
2.24544	ccmB
1.28361	ccmB
1.64342	ccmB
1.61975	ccmB
0.525606	ccmB
1.76971	ccmB
1.83414	ccmB
0.525606	ccmB
1.76971	ccmB
1.83414	ccmB
1.52874	ccmB
1.43658	ccmB
2.21712	ccmB
0.457518	ccmC
0.33514	ccmC
0.579169	ccmC
0.579169	ccmC
0.500288	ccmC
0.589442	ccmC
0.410375	ccmC
0.44974	ccmC
0.44974	ccmC
0.363645	ccmC
0.543329	ccmC
0.457518	ccmC
0.304115	ccmC
0.304115	ccmC
0.397844	ccmC
0.491489	ccmC
0.33514	ccmC
0.653815	ccmC
0.590596	ccmC
0.579169	ccmC
0.653815	ccmC
0.590596	ccmC
0.579169	ccmC
0.643973	ccmC
0.500288	ccmC
0.589442	ccmC
0.510067	ccmFc
0.700546	ccmFc
0.472343	ccmFc
0.472343	ccmFc
0.54968	ccmFc
0.435997	ccmFc
0.62001	ccmFc
0.5797	ccmFc
0.5797	ccmFc
0.554503	ccmFc
0.438805	ccmFc
0.51044	ccmFc
0.551225	ccmFc
0.551225	ccmFc
0.781986	ccmFc
0.582689	ccmFc
0.701428	ccmFc
0.567851	ccmFc
0.502405	ccmFc
0.475472	ccmFc
0.567851	ccmFc
0.502405	ccmFc
0.475472	ccmFc
0.538347	ccmFc
0.531107	ccmFc
0.444947	ccmFc
0.718323	ccmFn
0.956754	ccmFn
0.956754	ccmFn
0.508279	ccmFn
0.811743	ccmFn
0.680653	ccmFn
0.680653	ccmFn
0.585932	ccmFn
0.792912	ccmFn
0.691106	ccmFn
0.532398	ccmFn
0.663391	ccmFn
0.956754	ccmFn
0.532398	ccmFn
0.663391	ccmFn
0.956754	ccmFn
0.520265	ccmFn
0.508279	ccmFn
0.867092	ccmFn
0.271203	cob
0.277706	cob
0.429362	cob
0.429362	cob
0.483683	cob
0.674133	cob
0.328825	cob
0.242587	cob
0.242587	cob
0.307971	cob
0.363688	cob
0.286399	cob
0.149821	cob
0.149821	cob
0.288363	cob
0.275653	cob
0.304524	cob
0.343819	cob
0.424591	cob
0.46127	cob
0.343819	cob
0.424591	cob
0.46127	cob
0.749069	cob
0.530737	cob
0.676556	cob
0.201633	cox1
0.357225	cox1
0.274192	cox1
0.274192	cox1
0.488389	cox1
0.206372	cox1
0.0907225	cox1
0.167535	cox1
0.167535	cox1
0.220383	cox1
0.187734	cox1
0.24868	cox1
0.24868	cox1
0.345943	cox1
0.325947	cox1
0.271247	cox1
0.222023	cox1
0.271247	cox1
0.222023	cox1
0.345828	cox1
0.319768	cox2
0.433268	cox2
0.465121	cox2
0.477092	cox2
0.642815	cox2
0.345576	cox2
0.354455	cox2
0.401802	cox2
0.437095	cox2
0.319768	cox2
0.200844	cox2
0.379963	cox2
0.433268	cox2
0.210587	cox2
0.385358	cox2
0.465121	cox2
0.385584	cox2
0.477092	cox2
0.642815	cox2
0.286732	cox3
0.372702	cox3
0.30976	cox3
0.30976	cox3
0.740539	cox3
0.180703	cox3
0.199389	cox3
0.230577	cox3
0.230577	cox3
0.296748	cox3
0.327981	cox3
0.242606	cox3
0.242606	cox3
0.426834	cox3
0.365934	cox3
0.371522	cox3
0.314937	cox3
0.371522	cox3
0.314937	cox3
0.391019	cox3
0.632562	matR
0.487323	matR
1.02358	matR
1.03173	matR
0.576236	matR
0.614285	matR
0.618522	matR
0.643054	matR
0.644955	matR
0.685619	matR
0.624237	matR
0.64484	matR
0.591965	matR
0.596158	matR
0.512898	matR
0.490286	matR
0.487069	matR
0.640329	matR
0.679749	matR
1.02351	matR
0.647717	matR
0.675135	matR
1.03161	matR
0.472749	matR
0.576024	matR
0.636805	matR
1.62997	mttB
1.62997	mttB
0.734348	mttB
0.92863	mttB
0.73786	mttB
1.19376	mttB
1.625	mttB
0.73786	mttB
1.19376	mttB
1.625	mttB
0.837558	mttB
0.734348	mttB
0.92863	mttB
0.542437	nad1
0.488069	nad1
0.486562	nad1
0.486562	nad1
0.640511	nad1
0.684352	nad1
1.41208	nad1
0.352546	nad1
0.355572	nad1
0.355572	nad1
0.347232	nad1
0.569681	nad1
0.586132	nad1
0.429758	nad1
0.429758	nad1
0.435317	nad1
0.63615	nad1
0.548531	nad1
0.349317	nad1
0.614143	nad1
0.512089	nad1
0.349317	nad1
0.614143	nad1
0.512089	nad1
0.649466	nad1
0.669449	nad1
0.502492	nad1
0.495317	nad2
1.82809	nad2
0.70833	nad2
0.830192	nad2
0.630758	nad2
0.352271	nad2
0.315465	nad2
0.581046	nad2
0.402197	nad2
0.430987	nad2
0.425428	nad2
0.388741	nad2
0.471654	nad2
0.580774	nad2
0.671882	nad2
0.67137	nad2
0.811357	nad2
1.57511	nad2
0.355007	nad2
0.410841	nad2
0.651962	nad2
0.39268	nad2
0.452257	nad2
0.753431	nad2
0.421813	nad2
0.556442	nad2
0.360691	nad2
0.178051	nad3
0.502569	nad3
0.451454	nad3
0.451454	nad3
0.180567	nad3
0.245373	nad3
0.348495	nad3
0.243043	nad3
0.243043	nad3
0.21136	nad3
0.333818	nad3
0.178051	nad3
0.400342	nad3
0.400342	nad3
0.349981	nad3
0.642365	nad3
0.502569	nad3
0.28534	nad3
0.412746	nad3
0.451454	nad3
0.28534	nad3
0.412746	nad3
0.451454	nad3
0.136923	nad3
0.180567	nad3
0.245373	nad3
0.300804	nad4
0.555488	nad4
0.502035	nad4
0.502035	nad4
0.919671	nad4
0.303849	nad4
0.401412	nad4
0.417879	nad4
0.417879	nad4
0.690676	nad4
0.334455	nad4
0.301029	nad4
0.50137	nad4
0.50137	nad4
0.624643	nad4
0.578526	nad4
0.555675	nad4
0.725618	nad4
0.598921	nad4
0.534082	nad4
0.725618	nad4
0.598921	nad4
0.534082	nad4
1.21231	nad4
0.920155	nad4
0.259411	nad4
0.259472	nad4L
0.568227	nad4L
0.360922	nad4L
0.360922	nad4L
0.24732	nad4L
0.256895	nad4L
0.191174	nad4L
0.111805	nad4L
0.111805	nad4L
0.152826	nad4L
0.318504	nad4L
0.336535	nad4L
0.383803	nad4L
0.383803	nad4L
0.597829	nad4L
0.46352	nad4L
0.472564	nad4L
0.21058	nad4L
0.348228	nad4L
0.375193	nad4L
0.21058	nad4L
0.348228	nad4L
0.375193	nad4L
0.381219	nad4L
0.337769	nad4L
0.256895	nad4L
0.380608	nad5
0.683408	nad5
0.433972	nad5
0.433972	nad5
0.490967	nad5
0.580277	nad5
0.575885	nad5
0.331648	nad5
0.288474	nad5
0.288474	nad5
0.336906	nad5
0.333946	nad5
0.386248	nad5
0.467993	nad5
0.467993	nad5
0.300817	nad5
0.654405	nad5
0.623274	nad5
0.250865	nad5
0.464161	nad5
0.449696	nad5
0.250865	nad5
0.464161	nad5
0.449696	nad5
0.636395	nad5
0.560215	nad5
0.473261	nad5
0.327371	nad6
0.112975	nad6
1.48636	nad6
1.48636	nad6
0.507532	nad6
0.601665	nad6
0.274085	nad6
0.42322	nad6
0.42322	nad6
0.352696	nad6
0.484284	nad6
0.327371	nad6
0.281533	nad6
0.281533	nad6
0.124846	nad6
0.269434	nad6
0.112975	nad6
0.482414	nad6
1.00287	nad6
1.48636	nad6
0.482414	nad6
1.00287	nad6
1.48636	nad6
0.549863	nad6
0.507532	nad6
0.601665	nad6
0.437912	nad7
0.542752	nad7
1.45251	nad7
1.45251	nad7
0.503018	nad7
0.556653	nad7
0.410705	nad7
0.495461	nad7
0.495461	nad7
0.394448	nad7
0.356003	nad7
1.01264	nad7
1.01264	nad7
0.615236	nad7
0.633095	nad7
0.940343	nad7
0.945177	nad7
0.940343	nad7
0.945177	nad7
0.421328	nad7
0.288558	nad9
0.203644	nad9
0.286836	nad9
0.286836	nad9
0.156029	nad9
0.432397	nad9
0.236198	nad9
0.319083	nad9
0.319083	nad9
0.226734	nad9
0.276044	nad9
0.191208	nad9
0.191208	nad9
0.159602	nad9
0.478993	nad9
0.186905	nad9
0.402436	nad9
0.186905	nad9
0.402436	nad9
0.525199	nad9
0.776718	rpl10
0.776718	rpl10
0.508977	rpl10
0.224316	rpl10
0.60061	rpl10
1.12401	rpl10
0.60061	rpl10
1.12401	rpl10
0.627527	rpl10
0.440448	rpl16
0.436597	rpl16
0.293294	rpl16
0.343202	rpl16
0.488616	rpl16
0.504561	rpl16
0.444601	rpl16
0.360447	rpl16
0.597685	rpl16
0.24076	rpl16
0.315632	rpl16
0.313085	rpl16
0.562285	rpl16
0.472368	rpl16
0.586393	rpl2
0.426265	rpl2
0.426265	rpl2
0.738187	rpl2
0.738187	rpl2
0.403049	rpl5
0.544868	rpl5
0.551244	rpl5
0.832917	rpl5
0.419187	rpl5
0.520681	rpl5
0.527285	rpl5
0.592952	rpl5
0.421114	rpl5
0.413815	rpl5
0.771551	rpl5
0.527616	rpl5
0.549529	rpl5
0.780684	rpl5
0.532253	rpl5
0.555426	rpl5
0.743622	rpl5
0.842294	rpl5
0.434452	rpl5
1.02275	rps1
0.836415	rps1
1.00045	rps1
1.01554	rps1
0.554201	rps1
1.34032	rps10
1.34032	rps10
0.20769	rps12
0.333489	rps12
0.197119	rps12
0.197119	rps12
0.112955	rps12
0.195492	rps12
0.266858	rps12
0.294166	rps12
0.294166	rps12
0.225914	rps12
0.256345	rps12
0.225075	rps12
0.354593	rps12
0.354593	rps12
0.456138	rps12
0.273415	rps12
0.289272	rps12
0.223086	rps12
0.358494	rps12
0.365311	rps12
0.223086	rps12
0.358494	rps12
0.365311	rps12
0.140974	rps12
0.150085	rps12
0.158317	rps12
0.398938	rps13
0.460073	rps13
0.2529	rps13
0.398938	rps13
0.460073	rps13
0.950315	rps14
0.42417	rps14
0.834527	rps14
0.834527	rps14
1.10503	rps14
0.286184	rps14
0.950315	rps14
0.329305	rps14
0.329305	rps14
0.487813	rps14
0.42417	rps14
0.319566	rps3
0.464401	rps3
0.50265	rps3
0.50265	rps3
0.449789	rps3
0.444681	rps3
0.401512	rps3
0.422036	rps3
0.422036	rps3
0.414212	rps3
0.49967	rps3
0.470667	rps3
0.470667	rps3
0.5016	rps3
0.578575	rps3
0.604078	rps3
0.492698	rps3
0.604078	rps3
0.492698	rps3
0.499931	rps3
0.626295	rps4
0.604619	rps4
0.969051	rps4
0.969051	rps4
1.11668	rps4
0.511706	rps4
0.559411	rps4
0.643587	rps4
0.643587	rps4
0.563326	rps4
0.436186	rps4
0.706171	rps4
0.706171	rps4
0.671878	rps4
0.489474	rps4
1.03681	rps4
0.584552	rps4
1.03681	rps4
0.584552	rps4
0.489606	rps4
0.484223	rps7
0.634483	rps7
0.492998	rps7
0.492998	rps7
0.385815	rps7
0.480874	rps7
0.480874	rps7
0.557684	rps7
0.920101	rps7
0.920101	rps7
0.487567	rps7
0.363332	rps7
0.363332	rps7
0.421635	sdh3
0.421635	sdh3
0.256215	sdh3
0.476094	sdh3
0.476094	sdh3
0.702612	sdh4
0.702612	sdh4
2.70086	sdh4
0.542583	sdh4
0.542583	sdh4

[truncated: 4 more sheets: Supp. Tab. 11  Pi, Supp.Tab.12 zhuyeqi-statistics, Supp.Tab. 13 nt-link-infofofo, Supp.Tab. 14 mummerplot.stata]
